# Supplementary material for: A New Approach for Multimodal Usage of Gene Expression and Its Image Representation for the Detection of Alzheimer’s Disease
Source: Biomolecules. 2023 Oct 24;13(11):1563. doi: 10.3390/biom13111563 (PMC10669658; doi:10.3390/biom13111563)
Supplement: Supplementary file 1 [file biomolecules-13-01563-s001.zip]

Archive with 1 entries (1 files):
- biomolecules-2629839-supplementary.pdf
